# Supplementary material for: Patterns of Chromosomal Instability and Clonal Heterogeneity in Luminal B Breast Cancer: A Pilot Study
Source: Int J Mol Sci. 2024 Apr 19;25(8):4478. doi: 10.3390/ijms25084478 (PMC11049937; doi:10.3390/ijms25084478)
Supplement: Supplementary file 1 [file ijms-25-04478-s001.zip]

Archive with 3 entries (2 files):
- ijms-2868378-supplementary/
- ijms-2868378-supplementary/Supplementary Figure S1.tiff
- ijms-2868378-supplementary/Supplementary Tables S1 and S2.pdf
